# Supplementary material for: Molecular Determinants for Guanine Binding in GTP-Binding Proteins: A Data Mining and Quantum Chemical Study
Source: Int J Mol Sci. 2024 Nov 20;25(22):12449. doi: 10.3390/ijms252212449 (PMC11594714; doi:10.3390/ijms252212449)
Supplement: Supplementary file 1 [file ijms-25-12449-s001.zip]

Archive with 1 entries (1 files):
- ijms-3319286-supplementary.xlsx
