# Supplementary material for: Molecular Determinants for Guanine Binding in GTP-Binding Proteins: A Data Mining and Quantum Chemical Study
Source: Int J Mol Sci. 2024 Nov 20;25(22):12449. doi: 10.3390/ijms252212449 (PMC11594714; doi:10.3390/ijms252212449)
Supplement: Supplementary file 1 [file ijms-25-12449-s001.zip › ijms-3319286-supplementary.xlsx]

## Sheet: Sheet1
Table S1. Modes of Non-bonded Interactions between the Guanine base and its Interacting Residues in GTP-Binding
Ni-Ki+1-Xi+2-Di+3a hydrogen bond pattern
			Cation–π interaction	π–π stacking	Hydrogen bondd
S.N	PDB ID	Chain	Positively charged Residuesb	Aromatic residuesc	N1	N2H1	N2H2	O6	O6 Additional	N7	N3
1	1D2E	A	K182		D184:OD1	D184:OD2	HOH1523:O	K182:N	L221:N ,	N181:ND2	HOH1324:O
									A220:N
2	1FZQ	A	K127		D129:OD1	D129:OD2		K127:N	A160:N ,	N126:ND2
									L161:N
3	1HA3	A	K137		D139:OD1	D139:OD2		K137:N	A175:N ,	N136:ND2	HOH2083:O
									L176:N
4	1IJE	A	K117,	F28	D119:OD1	D119:OD2	HOH1071:O	N116:N,	A146:N	N116:ND2	HOH1070:O
			K147					K117:N
5	1MKY	A	K301		D303:OD1	D303:OD2	HOH813:O	K301:N	A336:N ,	N300:ND2	HOH820:O
									D337:N
6	1N6K	A	K134,	F45	D136:OD1	D136:OD2	HOH400:O	K134:N	A164:N ,	N133:ND2	HOH333:O
			K165						K165:N
7	1QRA	A	K117,	F28	D119:OD1	D119:OD2	HOH1071:O	N116:ND2	A146:N	N116:ND2	HOH1070:O
			K147
8	1R8S	A	K127		D129:OD1	D129:OD2	HOH566:O	K127:N	A160:N	N126:ND2	HOH521:O
9	1SKQ	A	K153		D155:OD1	D155:OD2	HOH	K153:N	A194:N	N152:ND2
10	1TAD	A	K266,		D268:OD1	D268:OD2	HOH1000:O	K266:N	A322:N	N265:ND2	HOH414:O
			R172
11	1U8Z	A	K159,	F39	D130:OD1	D130:OD2	HOH549:O	K128:N	A158:N	N127:ND2	HOH439:O
			K128
12	1UPT	A	K127		D129:OD1	D129:OD2	HOH2049:O	K127:N	A160:N	N126:ND2	HOH2031:O
13	1YRB	A	K166,		D168:OD1	D168:OD2	HOH598:O	N165:ND2,	A224:N		HOH598:O
			K225					K166:N
14	1YZG	A	K126		D128:OD1	D128:OD2		K126:N	A159:N	N125:ND2	HOH252:O
15	1ZCB	A	K292		D294:OD1	D294:OD2		K292:N	A349:N	N291:ND2
16	2A5D	A	K123		D125:OD2	D125:OD1	HOH1322:O	K123:N	A156:N	N122:ND2	HOH238:O
17	2B6H	A	K127		D129:OD1	D129:OD2	HOH383:O	K127:N	A160:N	N126:ND2	HOH318:O
18	2CXX	A	K131,	F167	D133:OD1	D133:OD2		K131:N	A165:N	N130:ND2	HOH1464:O
			K134,
			K166
19	2DPX	A	K204		D206:OD1	D206:OD2	D206:OD2	K204:N	A234:N ,	ASN203:ND2
									A235:N
20	2E9S	A	K127,	F38	D129:OD1	D129:OD2	HOH676:O	K127:N	A157:N ,	N126:ND2	HOH643:O
			K158						K158:N
21	2EFH	B	K124,		D126:OD1	D126:OD2		K124:N	A154:N ,	N123:ND2
			K155						K155:N
22	2ERY	A	K128,	F39	D130:OD1	D130:OD2	HOH294:O	K128:N	A158:N ,	N127:ND2	HOH211:O
			K159						K159:N
23	2FH5	B	K247,		D181:OD1	D181:OD2		N178:ND2,	,A246:N	N178:ND2
			K179					K179:N
24	2G3Y	A	K192		D194:OD1	D194:OD2		K192:N	A222:N,	N191:ND2	HOH1009:O
									A223:N
25	2G77	B	K149,	F58	D151:OD1	D151:OD2	HOH601:O	K149:N	A179:N,	N148:ND2	HOH525:O
			K180						K180:N
26	2GF0	A	K122,		D124:OD1	D124:OD2	E125:OE2	K122:N	ALA151:N,	N121:ND2	HOH828:O
			K152						K152:N
27	2GJ8	A	R360,		D338:OD1	D338:OD2	HOH731:O	K336:N	A359:N ,	N335:ND2
			K336						R360:N
28	2H17	A	K126		D128:OD1	D128:OD2		K126:N	A159:N	N125:ND2	HOH445:O
29	2H57	A	K131		D133:OD1	D133:OD2		K131:N	A164:N	N130:ND2	HOH321:O
30	2HCJ	A	K136		D138:OD1	D138:OD2	HOH2059:O	K136:N	A174:N ,	N135:ND2	HOH2028:O
									L175:N
31	2NZJ	A	K196		D198:OD2	D198:OD1		K196:N	A226:N	N195:ND2
32	2ODE	A	K270,		D272:OD1	D272:OD2	R176:NH1	K270:N	A326:N	N269:ND2	HOH3012:O
			R176
33	2QTH	A	R301,		D303:OD1	D303:OD2		K301:N	A335:N ,	N300:ND2
			R304						L336:N
34	2YWH	A	K134,		D136:OD1	D136:OD2		N133:ND2, K134:N	A165:N	N133:ND2
			K166
35	3AQ4	A	K127		D129:OD1	D129:OD2		K127:N	A160:N	N126:ND2	HOH250:O
36	3BH7	A	K127		D129:OD1	D129:OD2	HOH403:O	N126:ND2, K127:N	,A160:N		HOH193:O
37	3CBQ	A	K230		D232:OD1	D232:OD2		K230:N	A260:N ,	N229:ND2
									A261:N
38	3LRP	A	K127		D129:OD1	D129:OD2		K127:N	A160:N	N126:ND2
39	3RWO	A	K127	F38	D129:OD1	D129:OD2	HOH269:O	K127:N	A157:N ,	N126:ND2	HOH240:O
									L158:N
40	3T1O	A	K142		D144:OD1	D144:OD2		K142:N	A171:N	N141:ND2
41	3TK1	A	K117,	F28	D119:OD1	D119:OD2	HOH1071:O	N116:N, K117:N	A46:N	N116:ND2	HOH1070:O
			K147
42	3WXM	A	K153,	W195	D155:OD1	D155:OD2	HOH654:O	K153:N	A194:N ,	N152:ND2
			R118						W195:N
43	3WY9	A	K145	W183	D147:OD1	D147:OD2		K145:N	A182:N ,	N144:ND2
									W183:N
44	4B47	A	K181,		D183:OD1	D183:OD2		K181:N	A217:N ,	N180:ND2
			K218						K218:N
45	4DCU	A	K295		D297:OD1	D297:OD2		K295:N	A330:N ,	N294:ND2
									L331:N
46	4HI0	E	K146,		D148:OD1	D148:OD2		N145:ND2, K146:N	,I178:N
			R179
47	4KU4	A	K143,		D145:OD1	D145:OD2	HOH474:O	K143:N	A173:N ,	N142:ND2	HOH576:O
			K174						K174:N
48	4TMX	A	K649,		D651:OD2	D651:OD1	HOH1395:O	K649:N	A717:N	N648:ND2
			R652
49	4V0K	A	K129		D131:OD1	D131:OD2		K129:N	G162:N	N128:ND2
50	4Y0V	A	K123		D125:OD1	D125:OD2		N122:OD1, K123:N	A156:N		HOH450:O
51	5FG3	A	K142,		D144:OD1	D144:OD2		K142:N	A210:N ,	N141:ND2
			R145,						R211:N
			R211
52	5GOF	A	K286,		D240:OD1	D240:OD2	HOH1277:O	N237:ND2, R238:N	A285:N		R238:NH1
			R238
53	5H7K	A	K152,	Y209,	D154:OD1	D154:OD1	HOH823:O	K152:N	A208:N ,	N151:ND2	HOH820:O
			R71,	Y210					Y209:N
			R155
54	5OEC	B	K144,K147,	F50	D146:OD1	D146:OD2		K144:N	A175:N ,	N143:ND2
			K176						K176:N
55	5UB8	A	K129	F40	D131:OD1	D131:OD2		K129:N	A159:N ,	N128:ND2	HOH483:O
									L160:N
56	5UF8	A	K127		D129:OD1	D129:OD2	HOH677:O	K127:N	A160:N	N126:ND2	HOH661:O
57	6BSX	A	K120,	F31	D122:OD1	D122:OD2	HOH391:O	K120:N	A150:N	N119:ND2
			K151
Ni-Ki+1-Xi+2-Di+3a hydrogen bond pattern
58	1F6B	A	K135,		D137:OD1	D137:OD2	HOH715:O		V180:N ,	N134:ND2	HOH640:O
			R138						L181:N
57	1KAO	A	K117,	F28	D119:OD1	D119:OD2			A147:N	N116:ND2
			K148
60	1KK3	A	K146		Q148:OE1	Q148:OE1		N145:ND2	A181:N ,	N145:ND2
									L182:
61	1KY3	A	K127,	Y33	D129:OD2	D129:OD1	HOH670:O	N126:ND2	A159:N ,		HOH543:O
			K160						K160:N
62	1NRJ	B	K155		E157:OE1	E157:OE2	HOH3107:O		I228:N ,	N154:ND2	HOH3025:O
									N229:N
63	1T91	A	K126	F33	D128:OD1	D128:OD1	HOH1438:O		A156:N ,	N125:ND2	HOH1438:O
									K157:N
64	1WMS	A	K156,	F32	D127:OD1	D127:OD2			A155:N ,	N124:ND2
			K125						K156:N
65	1Z0A	A	K120,	F31	D122:OD1	D122:OD2	HOH1214:O		A150:N ,	N119:ND2	HOH1341:O
			K151,						K151:N
			R126
66	1Z0F	A	K125,	F36	D127:OD2	D127:OD2			A155:	N124:ND2
			K156
67	1Z0I	A	K133,	F44	D135:OD1	D135:OD2	HOH210:O	N132:ND2	A163:N	N132:ND2	HOH210:O
			K164
68	1Z0J	A	K119,	F30	D121:OD1	D121:OD2	HOH1044:O		A149:N	N118:ND2	HOH1008:O
			K150
69	1Z2A	A	K40,	F34	D124:OD1	D124:OD2		N121:ND2	V152:N		HOH358:O
			K122,
			K153
70	1ZD9	A	K130,	F44	D132:OD1	D132:OD2	HOH376:O		C163:N ,	N129:ND2	HOH364:O
			K164						K164:N
71	2A5J	A	K125,	F36	D127:OD1	D127:OD2	HOH3119:O		ALA155	N124:ND2
			K156
72	2ATV	A	K119	F31	D121:OD1	D121:OD2		N118:ND2	C150:N	N118:ND2	HOH490:O
73	2BCG	Y	K122	Y33	D124:OD2	D124:OD1	HOH3043:O		A152:N	N121:ND2	HOH3002:O
74	2BM0	A	K138,		D140:OD1	D140:OD2		N137:ND2	A263:N ,		HOH2037:O
			K141						L264:N
75	2BMD	A	K124	F35	D126:OD2	D126:OD1			ALA154	N123:ND2
76	2e+87	A	K289		D291:OD1	D291:OD2			A317:N ,	N288:ND2
									L318:N
77	2ERX	A	K122,	F32	D124:OD1	D124:OD2	HOH486:O		A152:N	N121:ND2	HOH432:O
			K153
78	2F9L	A	K125	F36	D127:OD1	D127:OD2			A155:N	N124:ND2	HOH1285:O
79	2FN4	A	K143,	F54	D145:OD1	D145:OD2	HOH282:O		A173:N	N142:ND2	HOH277:O
			K174
80	2GF9	A	K136,	F47	D138:OD1	D138:OD1			A166:N ,	N135:ND2	HOH1007:O
			K167						K167:N
81	2HUP	A	K132,	F43	D134:OD1	D134:OD2			A163:N ,	N131:ND2
			K164						K164:N
82	2IL1	A	K252		D254:OD1	D254:OD2			A283:N ,	N251:ND2
									K284:N
83	2O52	A	K122		D124:OD1	D124:OD2			A152:N ,	N121:ND2
									L153:N
84	2OIL	A	K126	F37	D128:OD1	D128:OD2			A156:N ,	N125:ND2
									L157:N
85	2P5S	A	K655,	F566	D657:OD1	D657:OD2			A691:N ,	N654:ND2
			K692						K692:N
86	2RCN	A	K169		D171:OD1	D171:OD2			S200:N ,	N168:ND2	HOH712:O
									H201:N
87	2RHD	A	K123,	Y34	D125:OD1	D125:OD2	HOH3888:O		A153:N ,	N122:ND2	HOH3936:O
			K154						K154:N
88	2WJH	A	K117,		D119:OD2	D119:OD1			A146:N ,	N116:ND2	HOH2113:O
			K148						A147:N
89	2YV5	A	K119,		D121:OD1	D121:OD2			A150:N ,	N118:ND2	HOH1111:O
			K151						K151:N
90	3BFK	A	K59,	F36	D128:OD1	D128:OD1	ASN57:O		ALA156:N ,	N125:ND2	HOH243:O
			K126						L157:N
91	3C5C	A	K135	F45	D137:OD1	D137:OD2	N89:O		A165:N	N134:ND2	HOH323:O
92	3CLV	A	K156,	F32	D158:OD2	D158:OD2			A185:N ,	N155:ND2	HOH279:O
			K159,						K186:N
			K186
93	3DZ8	A	K136		D138:OD1	D138:OD2			A166:N ,	N135:ND2
									K167:N
94	3EC1	A	K107		D109:OD1	D109:OD2			A143:N ,	N106:ND2	HOH2220:O
									A144:N
95	3GJ0	A	K123,		D125:OD2	D125:OD1	HOH463:O		A151:N ,	N122:ND2	HOH329:O
			K152						K152:N
96	3KKQ	A	K127,	F38	D129:OD1	D129:OD2	HOH1118:O		A157:N	N126:ND2	HOH1050:O
			K158
97	3M1I	A	K125,	F37	D127:OD1	D127:OD2			A153:N ,	N124:ND2	HOH240:O
			K154						K154:N
98	3P32	A	K205		D207:OD2	D207:OD1			A244:N ,	N204:ND2	HOH415:O
									V245:N
99	3SFV	A	K125,	Y36	D127:OD1	D127:OD2	HOH243:O		A155:N ,	N124:ND2	HOH255:O
			K156						K156:N
100	3TR5	A	K140,		D142:OD1	D142:OD2			A255:N ,	N139:ND2
			R143						I256:N
101	3VQT	A	K142,		D144:OD1	D144:OD2			A257:N ,	N141:ND2
			R145						I258:N
102	3X1W	A	K117,	F28	D119:OD1	D119:OD2			A148:N ,	N116:ND2	HOH309:O
			K149						K149:N
103	4DJT	A	K122,		D124:OD1	D124:OD2			A152:N ,	N121:ND2
			K153						K153:N
104	4KLZ	A	K135	F46	D137:OD1	D137:OD1			A165:N ,	N134:ND2
									A166:N
105	4LC1	A	K202		D204:OD1	D204:OD2			G242:N ,	N201:ND2	HOH732:O
									L243:N
106	4LHV	A	K122,	F33	D124	D124:OD2	E51:OE2		A152:N ,	N121:ND2
			K153						K153:N
107	4NCN	A	K649,		D651:OD2	D651:OD1	HOH1146:O		A717:N ,	N648:ND2	HOH1117:O
			R652						H718:N
108	4QXA	A	K125,	F32	D127:OD1	D127:OD2			A155:N ,	N124:ND2	HOH424:O
			K156						K156:N
109	4RD1	A	K150		D152:OD1	D152:OD2	HOH874:O		A185:N ,	N149:ND2	HOH649:O
									L186:N
110	5CK4	A	K251		D253:OD1	D253:OD2	HOH612:O		V329:N ,	N250:ND2	HOH601:O
									I330:N
111	5DN8	A	K295,		D297:OD1	D297:OD2	HOH849:O		A328:N ,	N294:ND2
			R268						L329:N
112	5HCI	A	K174	F240	D176:OD1	D176:OD2			S239:N ,	N173:ND2	HOH418:O
									F240:N
113	5M04	A	K284		D286:OD1	D286:OD2			A315:N ,	N283:ND2
									A316:N
114	5WDS	A	K117,	F28	D119:OD1	D119:OD2			A147:N ,	N116:ND2
			K148						K148:N
Ni-Ki+1-Xi+2-Di+3a hydrogen bond pattern
115	1JWY	A	K992		D994:OD1	D994:OD2		K992:N	N1022:N	k992:NZ
116	1LON	A	K48,		D365:OD2	D365:OD1		K363:N	V446:N ,		HOH521:O
			K363,						K447:N
			K448
117	1P9B	A	K31,		D341:OD1	D341:OD2		K339:N	V426:N,	HOH551:O
			K339						G427:N
118	1QF5	A	K18,	F383	D333:OD1	D333:OD2		K331:N	G416:N ,
			K331						T415:N
119	1SVI	A	K143,	F174	D145:OD1	D145:OD2		K143:N	S176:N	HOH409:O
			K146
120	2C03	A	K117,		D248:OD1	D248:OD2	HOH2271:O	K246:N	V272:N		HOH2289:O
			K246
121	2DY1	A	K135,	W169	D137:OD1	D137:OD2	HOH996:O	K135:N		HOH724:O	HOH1166:O
			K138
122	2IYL	D	K121,		D258:OD2	D258:OD1		K256:N	K121:NZ ,	HOH2051:O
			K256						V282:N
123	2V40	A	K45,		D364:OD1	D364:OD2	HOH2369:O	K362:N			HOH2532:O
			K362
124	3E70	C	K142,		D273:OD1	D273:OD2		K271:N	V297:N ,	HOH2007:O
			K271						G298:N
125	3L43	A	K206		D208:OD2	D208:OD1	D211:OD2	K206:N	N236:N ,
									N236:N
126	3T34	A	K212		D214:OD2	D214:OD2	D217:OD2	K212:N	N242:N
127	3W6P	A	K216		D218:OD1	D218:OD2	D221:OD1	K216:N	N246:N	HOH901:O
128	4LV5	B	K184,		D186:OD1	D186:OD1	HOH822:O	K184:N	N232:N	N232:ND2
			K233
129	4P4T	A	K248,		D250:OD1	D250:OD2		K248:N	C280:N
			K279
130	5D3Q	A	K206		D208:OD1	D208:OD2	D211:OD1	K206:N	N236:N	N236:ND2	HOH1099:O
131	5I34	A	K23,		D338:OD1	D338:OD2	HOH830:O	K336:N	V419:N ,	HOH843:O
			K336						G420:N
132	5L3V	A	K115,		D248:OD1	D248:OD2		K246:N	K115:NZ ,	HOH443:O	HOH481:O
			K246						G273:N
133	5L3W	A	K192,		D323:OD1	D323:OD2		K321:N	K192:NZ ,
			K321						V347:N
134	6C25	A	K19,		D334:OD1	D334:OD2	HOH667:O	K332:N	S415:OG ,	HOH713:O	HOH682:O
			K332						G417:N
Ni-Ki+1-Xi+2-Di+3a hydrogen bond pattern
135	1D5C	A	K125,	F36	D127:OD1	D127:OD2	HOH344:O		A155:N ,
			K156						K156:N
136	1G7S	A	K131,		D133:OD1	D133:OD2	HOH936:O		A199:N ,		HOH739:O
			R134						I200:N ,
									N130:N
137	1M7B	A	K136	F48	D138:OD1	D138:OD2	HOH1045:O		A179:N ,	HOH1003:O
									L180:N
138	1OFU	A		F183	D187:OD2	D187:OD2	HOH2181:O		HOH2118:O		HOH2181:O
139	1SIW	A	K794,	F773,	D822:OD2, D822:OD1		LEU771:O		K794:NZ	W791:NE1
			R713	W712,
				W791
140	2CLS	A	K126	F170,	D128:OD1	ASP128:OD2			A169:N ,	HOH2004:O	HOH2080:O
				Y38					F170:N
141	2DYK	A	K117,		D119:OD1	D119:OD2			S143:N ,	HOH611:O	HOH688:O
			R106,						E144:N
			R90
142	2FV8	A	K118	F30	D120:OD1	D120:OD2			HOH194:O ,	HOH237:O
									A161:N
143	2J1L	A	K130,		D132:OD1	D132:OD2			A173:N ,	HOH2001:O
			R174						R174:N
144	2Q3H	A			D164:OD1	D164:OD2	HOH3465:O		A205:N ,	HOH3450:O
									L206:N
145	2QU8	A	R151,		D153:OD2	D153:OD1			T186:N ,		HOH248:O
			R154						L187:N
146	2WKQ	A	K659	F571	D661:OD1	D661:OD2	HOH2388:O		A702:N ,	HOH2164:O
									L703:N
147	2X77	A	K130		D132:OD2	D132:OD1			S163:N	HOH2045:O
148	3BWD	D	K119,	F31	D121:OD1	D121:OD1			S160:N ,	HOH208:O
			K161						K161:N
149	3CNO	A	K55,		D57:OD1	D57:OD2			K83:N	HOH561:O	HOH594:O
			K83
150	3DMH	A		F207,	HOH403:O	N305:OD1	D213:OD2		N341:N ,	HOH616:O	HOH549:O
				F308,					HOH454:O
				Y365
151	3I8X	A	R152		D123:OD2	D123:OD1			M121:N ,
									S150:N
152	3NXS	A	K201		D203:OD2	D203:OD1			A240:N ,
									V241:N
153	3PQC	A	K142,		D144:OD1	D144:OD2			S175:N	HOH197:O	HOH328:O
			K145
154	3REF	A	K133		D135:OD1	D135:OD2			S166:N ,	HOH211:O
									V167:N
155	4LPS	A	K183,	F190	D185:OD1	D185:OD2	HOH458:O		S215:N ,	HOH426:O
			K216						HOH427:O
156	4MIT	A	K123,	F35	D125:OD2	D125:OD2			A166:N ,	HOH313:O	HOH309:O
			K167						K167:N
157	4ZKD	A	K428		D430:OD1	D430:OD2			G468:N ,	HOH906:O
									L469:N
158	5C2K	A	K118,	F30	D120:OD1	D120:OD2	HOH834:O		HOH917:O ,	HOH799:O	HOH948:O
			K162						A161:N ,
									K162:N
159	5C4M	A	K118,	F30	D120:OD1	D120:OD1	HOH379:O		A161:N ,	HOH350:O	HOH407:O
			K162						K162:N
160	5JCP	A	K118,		D120:OD1	D120:OD1			A161:N ,	HOH1353:O	HOH1365:O
			K162						K162:N ,
									HOH136
161	5KSP	A	K528	F557	D530:OD1	D530:OD2	HOH922:O		HOH861:O ,	HOH874:O
									T558:OG1 ,
									C559:N
162	5KU1	A	K528	F557	D530:OD1	D530:OD2			C559:N
163	5KUT	A	K525	F554	D527:OD1	D527:OD2			HOH770:O ,	HOH746:O
									CYS556:N
164	5O33	A	K116	F28	D118:OD1	D118:OD1	HOH405:O		A159:N ,	HOH371:O
									L160:N
165	5U32	A	K588,	F622	D583:OD1	D583:OD2	HOH854:O		S590:N ,	S590:OG
			R528						S589:N
166	5UCV	A	K143,		D145:OD1	D145:OD2	HOH474:O		HOH402:O ,	HOH416:O
			K146						S179:N ,
									L180:N
167	5VCU	A	K116,	F28	D118:OD1	D118:OD2	HOH536:O		HOH550:O ,	HOH519:O
			K160						A159:N ,
									K160:N
168	5X4B	A	K120,		D122:OD1	D122:OD2	HOH398:O		G146:N ,	HOH335:O	HOH364:O
			R93						T147:N
169	5XC5	A	K120	F152	D122:OD1	D122:OD2	HOH405:O		S151:N	S151:OG	HOH408:O
“Di/Ei plus”a hydrogen bond pattern
170	1EK0	A			HOH1003:O	E169:O	HOH1023:O		HOH1013:O
171	1FRW	A	K16		D71:OD2	D71:OD1	N53:OD1		G78:N		HOH223:O
172	1JE1	A		F160	GLU163:OE1	GLU163:OE2			HOH1326:O	HOH1325:O
173	1ODJ	A		F159,	HOH2047:O	E156:OE1				G92:N
				F178
174	1RPN	A	K193,	F86,	HOH1615:O	E188:O	GDP1601:O2A		K193:NZ	G212:N
			R279	F189,
				F277
175	1S4O	A	R130	Y220,	D161:OD1	D161:OD1	N160:OD1		HOH1178:O , HOH1023:O	R130:NH1
				W190
176	1ZNY	A		Y69	E88:OE1	E88:OE2	HOH347:O
177	2AN9	A		Y54,	E73:OE2	E73:OE1	D104:OD1				D104:N
				Y82
178	2DXE	A		F63		D117:O	HOH802:O		HOH868:O		ILE119:N
179	2FQX	A		F36,	D27:OD1	D27:OD2	HOH481:O		N37:ND2 ,	HOH402:O	HOH481:O
				F87,					HOH511:O ,
				F186					HOH419
180	2HEK	A	R32,	F5,	D24:OD1	D24:OD1			R32:NH1	R32:NH2
			R280,	F52
			K3
181	2J0V	A	K119,	F31	D121:OD1	D121:OD2	D125:OD1		S158:N ,	HOH2057:O	HOH2074:O
			K159						K159:N
182	2QV6	A	R237	Y12	E24:OE1	E24:OE2	I180:O		HOH348:O	HOH338:O	HOH327:O
183	2QVN	A		Y88,	E229:OE2	E229:OE1	G201:O		S280:OG		G201:N
				Y315
184	2R6R	A		F179	D183:OD1	D183:OD1	HOH391:O		N21:ND2 ,	HOH459:O	HOH391:O
									HOH355:O
185	2RHL	A	R143	F183	D187:OD1	D187:OD1	HOH344:O		N25:ND2		HOH344:O
186	2VAP	A	R169	F208	D212:OD1	D212:OD1	HOH2298:O		HOH2190:O , HOH2293:O	HOH2292:O	HOH2298:O
187	2Z1M	A	K194,	F190,	HOH1087:O	E189:O	GDP1002:O2A		K194:NZ	G213:N
			R297	F295
188	2ZEJ	A			D1455:OD1	D1455:OD2			H1453:N ,		HOH116:O
									A1490:N
189	2ZGY	A	R229		E284:OE1	E284:OE1	HOH398:O		HOH399:O	HOH355:O	HOH398:O
190	3A1S	A			D132:OD1	D132:OD2	HOH425:O		A130:N ,	HOH2:O	HOH458:O
									S159:N
191	3BBF	A	R58,	F60	HOH170:O	E152:OE2	HOH173:O
			R114
192	3DEF	A			E208:OE2	HOH312:O			H160:N ,
									N209:N
193	3DZH	A	K129	W125,	E146:OE2	E146:OE2	D155:OD2				HOH314:O
				W189
194	3IEX	A		Y202	E203:OE1	E203:OE2			N245:ND2 ,
									HOH307:O
195	3LDU	A		Y260	D289:OD1	G288:O	PRO199:O			HOH567:O
196	3LXX	A	K192,		D157:OD1	D157:OD2			R155:N ,	N191:ND2
			R155						N191:N
197	3LZZ	A	R36	F31,	HOH199:O	T54:OG1	E33:OE1			H24:NE2
				F140
198	3MW9	A	K289,		E292:OE2	E292:OE1	HOH736:O		K289:NZ	R261:NH2
			R261,
			R265
199	3SIW	A	R177	Y289	D270:OD2	D270:OD2	S266:OG		T223:N ,	H175:NE2
									H175:NE2
200	3V70	A	R191		E155:OE1	E155:OE1			R153:N ,	N190:ND2
									N190:N
201	3W5J	A	R20			E118:OE1			HOH442:O	HOH482:O
202	3WNC	A	R101		D103:OD1	D103:OD2			HOH648:O ,	HOH501:O
									T136:N
203	3ZY2	A	R40,	F357	D334:OD1	D334:OD1	HOH2312:O		S308:N,	H238:NE2
			R240						H238:NE2
204	4DU6	A		Y124	E151:OE1	E151:OE2	I131:O		Q150:N	H178:ND1	L133:N
205	4F97	A	R321	F370	N361:OD1	N361:OD1			R321:NH2 ,
									HOH706:O ,
									D362:N
206	4FWP	A	R280			E283:OE2				R280:NE
207	4HDG	A	R474	W540	D541:OD2	D541:OD2
208	4J0Q	A	K137,		D139:OD1	D139:OD2	HOH585:O		A175:N ,	N136:ND2	HOH520:O
			K182,						R176:N
			R176
209	4KV9	A	K184,	Y255	D186:OD1	D186:OD2	T187:O		G238:N	HOH616:O	HOH612:O
			R253
210	4N9W	A	K202,		V251:O	V251:O	D253:OD1			HOH570:O
			K256
211	4NON	A			D116:OD1	D116:OD1			S143:N ,
									L144:N
212	4Q46	A	K378,	F365,	E363:OE2	E363:OE1	HOH605:O		R334:NH2 ,		HOH605:O
			K334	F406,					HOH616:O ,
				W359					HOH696
213	4TNP	A	K116,	F165	D137:OD1	D137:OD2	GTP703:O2A		Q142:NE2 ,	HOH858:O
			R145,						R145:NH1
			R451
214	4XJ3	A		Y197	D348:OD2	D348:OD2	HOH1206:O		HOH1363:O ,	HOH1268:O	HOH1321:O
									HOH1253:O
215	4XUL	A		F244,	E238:OE1	E238:OE1	Y344:OH		A233:N	Q229:NE2
				Y241,
				Y344
216	4Z54	A	K170,		D172:OD1	D172:OD1	T173:O		G227:N	HOH466:O	HOH496:O
			R242
217	4Z87	A	K208		D186:O, D186:OD2	D186:OD2	HOH812:O		I188:N ,	HOH782:O
									HOH790:O
218	5A07	A	R142	Y235,	D173:OD1	D173:OD1	N172:OD1		HOH2105:O	HOH2158:O
				W204
219	5CA8	A	K255,	F262,	D205:OD1	D205:OD2			R204:NH1 ,	R204:NH1
			R204	W158					HOH814:O
220	5CYO	A	K170,		D172:OD1	D172:OD2	T173:O		G226:N	HOH443:O	HOH471:O
			R241
221	5EY0	A	R156	F24	V22:O	V22:O	E153:OE1		HOH544:O ,	HOH490:O
									F24:N
222	5FOE	A	R290	F384	D366:OD2	D366:OD2	HOH2218:O		T328:N	H288:NE2	HOH2256:O
223	5GMF	B	K410,	F408,	D555:OD2	D555:OD1	T586:O		K432:NZ		GMP901:O5'
			K432	Y356
224	5KWK	A	R366	F484	E466:OE1	E466:OE1	HOH735:O		HOH941:O ,	HOH720:O	HOH735:O
									S417:N
225	5KXH	A	R48,	F363	D345:OD2	D345:OD2	HOH758:O		T315:N	H243:NE2	HOH794:O
			R245
226	5MLZ	A	K208,	Y10	D39:OD2	D39:OD2	V37:O		G68:N		T9:N
			R63
227	5VGR	A	R213	F75,	D214:OD2	D214:OD1			R213:NE ,	R213:NH1	HOH655:O
				F289					HOH631:O
228	5X6Z	A	R77	W722,	Q616:OE1	HOH1281:O	D746:O		Q616:NE2	W722:NE1	HOH1074:O
				W758
229	6B9F	A	R217	F82,	D218:OD1	D218:OD2	HOH766:O		R217:NE ,	R217:NH2	HOH830:O
				F293					HOH681:O
230	6EWZ	A	K147,	Y142,	E189:OE1	E189:OE1	A186:O		HOH451:O ,	K147:NZ
			R112,	Y151,					N149:ND2
			R178,	W185
			R193
“Others”a hydrogen bond pattern
231	1A8R	A		Y125	E152:OE1	E152:OE2	HOH449:O		Q151:N	HOH425:O	L134:N
232	1CKM	A	K188,	F146,		P59:O			K188:NZ	K188:NZ
			R87	W190
233	1H65	A			Q210:OE2	HOH2156:O			H163:N ,
									N211:N
234	1IH7	A	K374,	F38,	K378:O	K378:O			I380:N	M85:N
			R59	F370,
				Y49
235	1JLR	A	R68	F64,	HOH828:O				R68:NH2	R68:NH1
				F83,
				F101,
				Y65
236	1MRE	L	R96 (L)	Y32	S91:O	T92:O			S91:OG ,
			R96(H)						HOH670:O
237	1N7H	A	K228,	F224,	HOH621:O	N223:O	GDP602:O2A		K228:NZ	G247:N
			R314	Y312
238	1RA7	A	K61,		L175:O	L175:O	HOH622:O		K159:NZ	HOH675:O
			K159,
			R174
239	1RYA	A	R52	F3,	L4:O	L4:O	HOH1103:O		R52:NH2 ,	R52:NE	HOH1102:O
				F8,					L4:N
				F94
240	1UVK	A	R204	Y630
241	1VJ7	A	R269,	F308,	HOH2022:O	A335:O	HOH2036:O		N306:ND2	K304:NZ	HOH2153:O
			R327,	W185
			K304
242	2A8S	A	R63	F70	Q184:OE1	Q184:OE1	T122:OG1		F70:N	H37:NE2
243	2BTO	A			N230:OD1	N208:OD1			N230:ND2	A14:N
244	2CVW	A			HOH2125:O	HOH2125:O	GLY246:O				GLY247:N
245	2DBY	A	R108,	F110	HOH595:O				A243:N ,	N209:ND2
			R244						R244:N
246	2FAH	A	R455		HOH2075:O	HOH2075:O	HOH2159:O		N552:ND2 ,	HOH2241:O	HOH2246:O
									F549:N
247	2FB3	A	R17,	F260,					R268:NH2 ,	R17:NH1
			R268,	F280					R266:NH1
			R266
248	2FP4	B	K46	F219	L109:O	L109:O			Q20:NE2 ,	HOH511:O
									L109:N
249	2IRX	A	K55,	F67	HOH431:O	HOH481:O	HOH502:O		HOH475:O	K55:NZ	HOH617:O
			K69,
			R247
250	2NZX	A	K225		V222:O	V222:O	K223:O			S188:OG
251	2OGI	A		Y180,	P178:O	P178:O	HOH444:O		Y180:N ,	HOH414:O
				W85					T183:OG1
252	2PHN	A	K45		P12:O	L11:O	G212:O		K45:NZ ,	K45:NZ
									I14:N ,
									HOH4109
253	2PXA	A	R42,	F24,	HOH619:O	M19:O	L16:O		R42:NH2
			R45,	F25
			R28
254	2Q0E	A	R121,	Y189			HOH548:O		HOH562:O	T187:OG1
			R141,
			R307
255	2XTM	A	R185	F182	E149:OE2	E149:OE2	HOH2188:O		H147:N ,	N184:ND2
									N184:N
256	2Y4K	A	K9,	F8,	Q66:OE1	Q66:OE1	I35:O		K76:N
			R73	Y37,
				W189
257	2ZU9	A	K60,		Q117:OE1	Q117:OE1	V83:O		G144:N ,		MSE59:N
			K315						N85:ND2
258	3CB2	A		F225	N229:OD1	N229:OD1	N207:OD1		Q16:NE2 ,	Q12:NE2	N207:ND2
									N229:ND2
259	3EVD	A	K21	F24	L19:O	L19:O	L16:O
260	3N6M	A	K61,		L175:O	L175:O	HOH576:O
			K159,
			R174
261	3O0Q	A	R207,		R208:O	HOH805:O	G161:O				HOH891:O
			R208
262	3OKC	A	R260	Y263	L261:O				L261:N
263	3QXX	A	K177		HOH261:O	HOH303:O			HOH534:O	N175:ND2
264	3R4V	A		Y161	N165:OD1		N155:OD1		N16:ND2 ,	HOH331:O	ASN155:ND2
									N165:ND2
265	3TDW	A	K94,	Y92	V95:O	HOH560:O	HOH576:O		V95:N	Y92:OH
			R45
266	3UFX	B	K45		V94:N				HOH449:O,	HOH414:O
									V94:N
267	3ZBQ	A	R18		N179:OD1	N179:OD1	N169:OD1		HOH2312:O ,	R18:NH1	N169:ND2
									HOH2175:O
268	3ZF8	A			Q187:OE1	Q187:OE1	I149:O		HOH2148:O
269	3ZID	A	R15	Y190	N194:OD1	N176:OD1			N194:ND2	R15:NH1	N176:ND2
270	4A7W	A	K120		K110:O,	K110:O			HOH2165:O ,	HOH2164:O
					C113:O				HOH2095:O ,
									HOH209
271	4B2P	A	R181		HOH2054:O	HOH2053:O
272	4B46	A	K14	F167,	N187:OD1	N187:OD1	N169:OD1		K14:NZ ,	HOH2012:O	N169:ND2
				Y183					N187:ND2
273	4DT9	A	K46,		I98:O	I98:O	HOH530:O		HOH501:O ,	HOH502:O
			K97						I98:N
274	4EDK	A	K230	Y231	Y231:O, HOH658:O	HOH604:O	HOH658:O		HOH866:O ,	HOH867:O	HOH729:O
									K230:N
275	4EI7	A		Y204	N209:OD1	S208:OG			N209:ND2
276	4GMU	A		F517,	HOH843:O	HOH1209:O			N533:ND2 ,	HOH840:O	HOH947:O
				F525,					F530:N
				F530,
				W516
277	4IEN	A	R93,	Y77			A78:O
			R134,
			R138
278	4LC4	A					I263:O
279	4NXV	A	K326,			S187:OG	Q203:OE1		S340:OG	HOH656:O
			R338,
			R342
280	4ORK	A		F107,	I103:O	I103:O	HOH635:O		I103:N	Y100:OH
				Y100
281	4PZ6	B	K67,	F144	HOH663:O	HOH659:O			K195:NZ	K195:NZ
			K195,
			R72
282	4R43	A	R420	F502,	HOH812:O	HOH812:O			N518:ND2 , F515:N	HOH841:O
				F510,
				F515,
				W501
283	4TZ0	A		F126,					T130:N	Q133:NE2	S470:OG
				F160
284	4UCI	A	K1991,						K1995:NZ	S1669:N
			K1995,
			R1662
285	4V0R	A	R22	F25		L20:O	L17:O		R22:NH1	HOH2004:O
286	4XBA	A		F65,	Y41:OH		R62:O
				Y41
287	4XCQ	A			N174:OD1	N174:OD1	N164:OD1		N16:ND2 , N174:ND2		N164:ND2
288	5AQK	A	K271,	F302	S275:OG	S275:OG				R342:NH1	HOH2068:O
			R272,
			R342
289	5GOZ	A	K13	F24		M19:O	L16:O				L16:O
290	5IGI	A		Y94	L97:O	D99:O	HOH769:O		L97:N	Y94:OH	HOH673:O
291	5IH1	A	K94,	F37,	HOH516:O	HOH516:O	HOH836:O		L95:N	Y92:OH
			R49	Y92
292	5IN4	A	K222,	F218,	HOH574:O	N217:O	GDP1002:O1A		K222:NZ	G241:N
			R325	Y323
293	5IYZ	A		Y224	N228:OD1	N228:OD1	N206:OD1		Q15:NE2 , N228:ND2	Q11:NE2	N206:ND2
294	5UXC	A		F37,	L94:O	HOH441:O	HOH648:O		L94:N	Y91:OH	HOH648:O
				Y91
295	5UZH	A	K231,	F227,	HOH584:O	T226:O	GDP401:O2A		K231:NZ	G250:N
			R334	Y332
296	5VYR	A		F227,		P231:O	M225:O				HOH407:O
				F230
297	5XDT	A	R29	F136,	HOH555:O	HOH555:O	N166:OD1		R29:NH2 , N25:ND2	HOH601:O	N166:ND2
				F183
298	5XE0	A	K57,		L171:O	L171:O	HOH731:O		HOH601:O
			K155,
			R170
Total interactions			258	162	260	267	65	83	255	165	20
Percentage			86.6	54.4	87.3	89.6	21.8	27.9	85.6	55.4	6.7
a. The name given to the hydrogen bonding pattern. For the complexes with NKXD motif, the uppercase letter in the name represents the respective amino acids of NKXD motif, and "i" in the subscript represents the amino acid residue number. The amino acid that forms the hydrogen bond with the guanine ring is highlighted in red text. The cut-off distance for hydrogen bonds is 3.5 Å. b. Positively ch…
